# Supplementary material for: Ganoderic Acid A Promotes Amyloid-β Clearance (In Vitro) and Ameliorates Cognitive Deficiency in Alzheimer’s Disease (Mouse Model) through Autophagy Induced by Activating Axl
Source: Int J Mol Sci. 2021 May 24;22(11):5559. doi: 10.3390/ijms22115559 (PMC8197357; doi:10.3390/ijms22115559)
Supplement: Supplementary file 1 [file ijms-22-05559-s001.zip]

Archive with 4 entries (4 files):
- FigS1.jpg
- FigS2.jpg
- FigS3.jpg
- Supplementary Information.pdf
